# Supplementary material for: Longitudinal Observation by Optical Coherence Tomography in Patients Treated with Ethambutol: A Systematic Review and Meta-Analysis
Source: J Clin Med. 2026 Feb 4;15(3):1230. doi: 10.3390/jcm15031230 (PMC12898144; doi:10.3390/jcm15031230)
Supplement: Supplementary file 1 [file jcm-15-01230-s001.zip]

Archive with 1 entries (1 files):
- jcm-4100878-supplementary.pdf
